# Supplementary material for: Concordance, Correlation, and Clinical Impact of Standardized PD-L1 and TIL Scoring in SCCHN
Source: Cancers (Basel). 2022 May 14;14(10):2431. doi: 10.3390/cancers14102431 (PMC9139955; doi:10.3390/cancers14102431)
Supplement: Supplementary file 1 [file cancers-14-02431-s001.zip]

Archive with 1 entries (1 files):
- cancers-1704107-supplementary.pdf
